# Supplementary material for: Cylindrical Microparticles Composed of Mesoporous Silica Nanoparticles for the Targeted Delivery of a Small Molecule and a Macromolecular Drug to the Lungs: Exemplified with Curcumin and siRNA
Source: Pharmaceutics. 2021 Jun 7;13(6):844. doi: 10.3390/pharmaceutics13060844 (PMC8230201; doi:10.3390/pharmaceutics13060844)
Supplement: Supplementary file 1 [file pharmaceutics-13-00844-s001.zip]

Archive with 1 entries (1 files):
- pharmaceutics-1241581-supplementary.pdf
